# Supplementary material for: Increased mRNA expression of CDKN2A is a transcriptomic marker of clinically aggressive meningiomas
Source: Acta Neuropathol. 2023 Apr 24;146(1):145–62. doi: 10.1007/s00401-023-02571-3 (PMC10261216; doi:10.1007/s00401-023-02571-3)
Supplement: Supplementary file 2 — Supplementary file2 (XLSX 12 KB) [file 401_2023_2571_MOESM2_ESM.xlsx]

## Sheet: Sheet1
Name	University Affiliation	Affiliated Division/Department
Thomas Santarius	Cambridge University	Neurosurgery
Warren Selman	Case Western Reserve University	Neurosurgery
Marta Couce	Case Western Reserve University	Pathology
Andrew E. Sloan	Case Western Reserve University	Neurosurgery
Priscilla K. Brastianos	Harvard University - Massachusetts General Hospital	Medicine
Helen A. Shih	Harvard University - Massachusetts General Hospital	Radiation Oncology
Wenya Linda Bi	Harvard University - Brigham and Women's Hospital	Neurosurgery
Raymond Y. Huang	Harvard University - Brigham and Women's Hospital	Radiology
Patrick Y. Wen	Dana Farber Cancer Institute	Neurology
Tobias Walbert	Henry Ford Health	Neurology
Ian Lee	Henry Ford Health	Neurosurgery
Michelle Felicella	Henry Ford Health	Pathology
Chaya Brodie	Henry Ford Health	Neurosurgery
Tathiane Malta	University of São Paulo	School of Pharmaceutical Sciences of Ribeirao Preto
Ana Valeria C. Castro	Henry Ford Health	Neurosurgery
Houtan Noushmehr	Henry Ford Health	Neurosurgery
James Snyder	Henry Ford Health	Neuro-Oncology
Francesco Dimeco	IRCCS Fondazione Istituto Neurologico C. Besta of Milan	Neurosurgery
Andrea Saladino	IRCCS Fondazione Istituto Neurologico C. Besta of Milan	Neurosurgery
Bianca Pollo	IRCCS Fondazione Istituto Neurologico C. Besta of Milan	Neuropathology
Christian Schichor	LMU Klinikum der Universitat Munchen	Neurosurgery
Jorg-Christian Tonn	LMU Klinikum der Universitat Munchen	Neurosurgery
Timothy J. Kaufmann	Mayo Clinic	Radiology
Daniel Lachance	Mayo Clinic	Neurology
Caterina Giannini	Mayo Clinic	Laboratory Medicine and Pathology
Evanthia Galanis	Mayo Clinic	Medical Oncology
Aditya Raghunathan	Mayo Clinic	Laboratory Medicine and Pathology
C. Oliver Hanemann	Plymouth University	Neurology
Karolyn Au	University of Alberta	Neurosurgery
Roland Goldbrunner	University of Cologne	Neurosurgery
Norbert Galldiks	University of Cologne	Neurology
Marco Timmer	University of Cologne	Neurosurgery
Boris Krischek	University of Cologne	Neurosurgery
Nils Ole Schimdt	University Medical Center Regensburg	Neurosurgery
Christel Herold-Mende	University of Heidelberg	Neurosurgery
Felix Sahm	University of Heidelberg	Neuropathology
Christine Jungk	University of Heidelberg	Neurosurgery
Gerhard Jungwirth	University of Heidelberg	Neurosurgery
Andreas Von Deimling	University of Heidelberg	Neuropathology
Michael D. Jenkinson	University of Liverpool	Neurosurgery
Christopher P. Millward	University of Liverpool	Neurosurgery
Abdurrahman I. Islim	University of Manchester	Neurosurgery
Katharine Drummond	University of Melbourne	Neurosurgery
Andrew Morokoff	University of Melbourne	Neurosurgery
Ghazaleh Tabatabai	University of Tubingen	Neurology
Felix Behling	University of Tubingen	Neurosurgery
Mirjam Renovanz	University of Tubingen	Neurosurgery
Marcos Tatagiba	University of Tubingen	Neurosurgery
Antonio Santacroce	University of Tubingen	Neurosurgery
Christian la Fougere	University of Tubingen	Nuclear Medicine and Clinical Molecular Imaging
Jens Schittenhelm	University of Tubingen	Neuropathology
David R. Raleigh	University of San Francisco	Radiation Oncology, Neurosurgery, Pathology
Arie Perry	University of San Francisco	Neuropathology
Nicholas Butowski	University of San Francisco	Neuro-Oncology
Manfred Westphal	University of Hamburg	Neurosurgery
Katrin Lamszus	University of Hamburg	Neurosurgery
Franz Ricklefs	University of Hamburg	Neurosurgery
Christian Mawrin	University of Magdeburg	Neuropathology
Craig M. Horbinski	Northwestern University	Neuropathology
Ho-Keung Ng	The Chinese University of Hong Kong	Pathology
Matija Snuderl	NYU	Neuropathology
Sylvia Kurz	NYU	Neurology
Erik P. Sulman	NYU	Radiation Oncology
Gabriel Zada	University of Southern California	Neurosurgery
Aaron Cohen-Gadol	Indiana University	Neurosurgery
Stephen Yip	Vancouver General Hospital	Neuropathology
Serge Makarenko	Vancouver General Hospital	Neurosurgery
Viktor Zherebitskiy	University of Saskatchewan	Pathology & Laboratory Medicine
Luke Hnenny	University of Saskatchewan	Neurosurgery
Ian F. Dunn	Oklahoma University	Neurosurgery
Jennifer Moliterno	Yale University	Neurosurgery
Michael W. McDermott	Baptist Health South Florida, Miami Neuroscience Institute	Neurosurgery
Michael Vogelbaum	Moffitt	Neurosurgery
Mohsen Javadpour	Royal College of Surgeons in Ireland	Neurosurgery
Daniel Fountain	University of Manchester	Neurosurgery
Tiit Illimar Mathiesen	University of Copenhagen	Neurosurgery
Kenneth Aldape	NIH	Neuropathology
Jill Barnholtz-Sloan	NIH	Cancer Epidemiology and Genetics
Omar Pathmanaban	University of Manchester	Neurosurgery
Paul C. Boutros	UCLA	Human Genetics
Tzannis Alkividias	University Hospital of Larissa, Greece	Neurosurgery
Konstantinos N. Fountas	University Hospital of Larissa, Greece	Neurosurgery
Kyle M. Walsh	Duke University	Neurosurgery
Susan Short	University of Leeds and Leeds Teaching Hospitals	Neuro-Oncology
